# Supplementary material for: Evaluation of a multiplex PCR method for the detection of porcine parvovirus types 1 through 7 using various field samples
Source: PLoS One. 2021 Jan 28;16(1):e0245699. doi: 10.1371/journal.pone.0245699 (PMC7842984; doi:10.1371/journal.pone.0245699)
Supplement: S1 Table — (XLSX) [file pone.0245699.s003.xlsx]

## Sheet: Sheet1
	Virus	Accession No.	Definition	Length (nt)
	Porcine parvovirus 1	NC_001718	Porcine parvovirus complete genome.	5075
	Porcine parvovirus 1	KF913351	Porcine parvovirus strain NADL-2 M123 complete genome.	5075
	Porcine parvovirus 1	KF913350	Porcine parvovirus strain NADL-2 M23 complete genome.	5075
	Porcine parvovirus 1	KF913349	Porcine parvovirus strain NADL-2 M13 complete genome.	5075
	Porcine parvovirus 1	KF913348	Porcine parvovirus strain NADL-2 M12 complete genome.	5075
	Porcine parvovirus 1	KF913347	Porcine parvovirus strain NADL-2 M3 complete genome.	5075
	Porcine parvovirus 1	KF913346	Porcine parvovirus strain NADL-2 M2 complete genome.	5075
	Porcine parvovirus 1	KF913345	Porcine parvovirus strain NADL-2 M1 complete genome.	5075
	Porcine parvovirus 1	MK993540	Porcine parvovirus isolate China-XY complete genome.	5074
	Porcine parvovirus 1	MH817779	Porcine parvovirus isolate N2 complete genome.	4762
	Porcine parvovirus 1	MH817778	Porcine parvovirus isolate N91 complete genome.	4762
	Porcine parvovirus 1	MH566237	Porcine parvovirus isolate N108 complete genome.	4762
	Porcine parvovirus 1	MF447833	Porcine parvovirus strain HNLY201301 complete genome.	4723
	Porcine parvovirus 1	KX242359	Porcine parvovirus strain GD2013 complete genome.	4723
	Porcine parvovirus 1	KX233726	Porcine parvovirus strain TJ complete genome.	5036
	Porcine parvovirus 1	KF742500	Porcine parvovirus strain J-PPV complete genome.	5075
	Porcine parvovirus 2	NC_025965	Porcine parvovirus 2 strain BR/GO/ion_09_PPV-2/2011 complete genome	5426
	Porcine parvovirus 2	MK378224	Porcine parvovirus 2 isolate PPV2_VIRES_ZJ01_C1 nonstructural protein and structural protein genes complete cds.	5390
	Porcine parvovirus 2	MK378220	Porcine parvovirus 2 isolate PPV2_VIRES_TJ01_C1 nonstructural protein and structural protein genes complete cds.	5284
	Porcine parvovirus 2	MK378219	Porcine parvovirus 2 isolate PPV2_VIRES_SX02_C1 nonstructural protein and structural protein genes complete cds.	5468
	Porcine parvovirus 2	MK378218	Porcine parvovirus 2 isolate PPV2_VIRES_SX01_C1 nonstructural protein and structural protein genes complete cds.	5222
	Porcine parvovirus 2	MK378217	Porcine parvovirus 2 isolate PPV2_VIRES_SH01_C1 nonstructural protein and structural protein genes complete cds.	5155
	Porcine parvovirus 2	MK378213	Porcine parvovirus 2 isolate PPV2_VIRES_SC02_C1 nonstructural protein and structural protein genes complete cds.	5235
	Porcine parvovirus 2	MK378208	Porcine parvovirus 2 isolate PPV2_VIRES_NM02_C1 nonstructural protein and structural protein genes complete cds.	5352
	Porcine parvovirus 2	MK378207	Porcine parvovirus 2 isolate PPV2_VIRES_NM01_C1 nonstructural protein gene partial cds; and structural protein gene complete cds.	5127
	Porcine parvovirus 2	MK378197	Porcine parvovirus 2 isolate PPV2_VIRES_HuN02_C1 nonstructural protein and structural protein genes complete cds.	5330
	Porcine parvovirus 2	MK378188	Porcine parvovirus 2 isolate PPV2_VIRES_HeB04_C1 nonstructural protein and structural protein genes complete cds.	5449
	Porcine parvovirus 2	MK378187	Porcine parvovirus 2 isolate PPV2_VIRES_HeB03_C1 nonstructural protein and structural protein genes complete cds.	5351
	Porcine parvovirus 2	MK378179	Porcine parvovirus 2 isolate PPV2_VIRES_GZ02_C1 nonstructural protein and structural protein genes complete cds.	5461
	Porcine parvovirus 2	MK378172	Porcine parvovirus 2 isolate PPV2_VIRES_GX04_C1 nonstructural protein and structural protein genes complete cds.	5300
	Porcine parvovirus 2	MK378163	Porcine parvovirus 2 isolate PPV2_VIRES_GD02_C1 nonstructural protein and structural protein genes complete cds.	5178
	Porcine parvovirus 2	MK378162	Porcine parvovirus 2 isolate PPV2_VIRES_GD01_C1 nonstructural protein and structural protein genes complete cds.	5423
	Porcine parvovirus 2	MK378159	Porcine parvovirus 2 isolate PPV2_VIRES_CQ01_C1 nonstructural protein and structural protein genes complete cds.	5312
	Porcine parvovirus 2	MK378158	Porcine parvovirus 2 isolate PPV2_VIRES_BJ01_C1 nonstructural protein and structural protein genes complete cds.	5450
	Porcine parvovirus 3	KY586145	Porcine parvovirus 3 complete genome.	5113
	Porcine parvovirus 3	MK378244	Porcine parvovirus 3 isolate PPV3_VIRES_SH01_C1 nonstructural protein minor structural protein and major structural protein genes	5113
	Porcine parvovirus 3	MK378240	Porcine parvovirus 3 isolate PPV3_VIRES_NX02_C1 nonstructural protein minor structural protein and major structural protein genes	5052
	Porcine parvovirus 3	MK378239	Porcine parvovirus 3 isolate PPV3_VIRES_NX01_C1 nonstructural protein minor structural protein and major structural protein genes	5009
	Porcine parvovirus 3	MK378238	Porcine parvovirus 3 isolate PPV3_VIRES_LN02_C1 nonstructural protein gene complete cds; and minor structural protein and major structural protein genes partial cds.	4714
	Porcine parvovirus 3	MK378233	Porcine parvovirus 3 isolate PPV3_VIRES_GZ04_C1 nonstructural protein gene complete cds; and minor structural protein and major structural protein genes partial cds.	4738
	Porcine parvovirus 3	MK378232	Porcine parvovirus 3 isolate PPV3_VIRES_GZ03_C1 nonstructural protein minor structural protein and major structural protein genes	4963
	Porcine parvovirus 3	MK378231	Porcine parvovirus 3 isolate PPV3_VIRES_GX03_C1 nonstructural protein gene complete cds; and minor structural protein gene partial cds.	4878
	Porcine parvovirus 3	MK378230	Porcine parvovirus 3 isolate PPV3_VIRES_GX02_C1 nonstructural protein minor structural protein and major structural protein genes	4978
	Porcine parvovirus 3	MK378226	Porcine parvovirus 3 isolate PPV3_VIRES_CQ01_C1 nonstructural protein minor structural protein and major structural protein genes	5073
	Porcine parvovirus 3	MG345026	Porcine parvovirus 3 isolate SERUM-SMU non-structural protein minor structural protein and major structural protein genes	5081
	Porcine parvovirus 3	KU167029	Porcine parvovirus 3 isolate GX2 non-structural protein (NS1) minor structural protein (VP1) and major structural protein (VP2) genes	5081
	Porcine parvovirus 3	KU167028	Porcine parvovirus 3 isolate GX1 non-structural protein 1 (NS1) minor structural protein (VP1) and major structural protein (VP2) genes	5081
	Porcine parvovirus 4	KY586146	Porcine parvovirus 4 complete genome.	5851
	Porcine parvovirus 4	MK378286	Porcine parvovirus 4 isolate PPV4_VIRES_SX01_C1 replicase gene partial cds; and ORF3 and capsid protein genes complete cds.	4835
	Porcine parvovirus 4	MK378279	Porcine parvovirus 4 isolate PPV4_VIRES_SC01_C1 replicase gene partial cds; and ORF3 gene complete cds.	2580
	Porcine parvovirus 4	MK378278	Porcine parvovirus 4 isolate PPV4_VIRES_NX02_C1 replicase ORF3 and capsid protein genes	5174
	Porcine parvovirus 4	MK378273	Porcine parvovirus 4 isolate PPV4_VIRES_LN01_C1 replicase ORF3 and capsid protein genes	5337
	Porcine parvovirus 4	MK378268	Porcine parvovirus 4 isolate PPV4_VIRES_HuN01_C1 replicase ORF3 and capsid protein genes	5500
	Porcine parvovirus 4	MK378265	Porcine parvovirus 4 isolate PPV4_VIRES_HLJ01_C1 replicase gene partial cds; and ORF3 gene complete cds.	2543
	Porcine parvovirus 4	MK378262	Porcine parvovirus 4 isolate PPV4_VIRES_HeB03_C1 replicase ORF3 and capsid protein genes	5368
	Porcine parvovirus 4	MK378260	Porcine parvovirus 4 isolate PPV4_VIRES_HeB01_C1 replicase ORF3 and capsid protein genes	5318
	Porcine parvovirus 4	MK378257	Porcine parvovirus 4 isolate PPV4_VIRES_GZ02_C1 replicase ORF3 and capsid protein genes	5235
	Porcine parvovirus 4	MK378255	Porcine parvovirus 4 isolate PPV4_VIRES_GX05_C1 replicase gene partial cds; and ORF3 and capsid protein genes complete cds.	4856
	Porcine parvovirus 4	MK378249	Porcine parvovirus 4 isolate PPV4_VIRES_GD01_C1 replicase ORF3 and capsid protein genes	5434
	Porcine parvovirus 4	MK378247	Porcine parvovirus 4 isolate PPV4_VIRES_CQ01_C1 replicase ORF3 and capsid protein genes	5307
	Porcine parvovirus 4	MG345027	Porcine parvovirus 4 isolate SERUM-SMU nonstructural protein ORF3 and capsid protein genes	5908
	Porcine parvovirus 5	NC_023020	Porcine parvovirus 5 isolate IA469 clone 1 complete genome.	5805
	Porcine parvovirus 5	KU745628	Porcine parvovirus 5 isolate GX NS1 and Cap genes complete cds.	5024
	Porcine parvovirus 5	MK378349	Porcine parvovirus 5 isolate PPV5_VIRES_ZJ01_C1 replicase and capsid protein genes complete cds.	5281
	Porcine parvovirus 5	MK378346	Porcine parvovirus 5 isolate PPV5_VIRES_TJ01_C1 replicase and capsid protein genes complete cds.	5177
	Porcine parvovirus 5	MK378344	Porcine parvovirus 5 isolate PPV5_VIRES_SX01_C1 replicase and capsid protein genes complete cds.	5369
	Porcine parvovirus 5	MK378342	Porcine parvovirus 5 isolate PPV5_VIRES_SD02_C1 replicase and capsid protein genes complete cds.	4979
	Porcine parvovirus 5	MK378341	Porcine parvovirus 5 isolate PPV5_VIRES_SD01_C1 replicase and capsid protein genes complete cds.	5129
	Porcine parvovirus 5	MK378338	Porcine parvovirus 5 isolate PPV5_VIRES_NX02_C1 replicase and capsid protein genes complete cds.	5320
	Porcine parvovirus 5	MK378337	Porcine parvovirus 5 isolate PPV5_VIRES_NX01_C1 replicase and capsid protein genes complete cds.	5188
	Porcine parvovirus 5	MK378336	Porcine parvovirus 5 isolate PPV5_VIRES_NM02_C1 replicase and capsid protein genes complete cds.	5363
	Porcine parvovirus 5	MK378332	Porcine parvovirus 5 isolate PPV5_VIRES_LN01_C1 replicase and capsid protein genes complete cds.	5331
	Porcine parvovirus 5	MK378325	Porcine parvovirus 5 isolate PPV5_VIRES_HuN01_C1 replicase and capsid protein genes complete cds.	5356
	Porcine parvovirus 5	MK378309	Porcine parvovirus 5 isolate PPV5_VIRES_HeB01_C1 replicase and capsid protein genes complete cds.	5301
	Porcine parvovirus 5	MK378305	Porcine parvovirus 5 isolate PPV5_VIRES_GZ01_C1 replicase and capsid protein genes complete cds.	5228
	Porcine parvovirus 5	MK378298	Porcine parvovirus 5 isolate PPV5_VIRES_GD02_C1 replicase and capsid protein genes complete cds.	5193
	Porcine parvovirus 5	MK378295	Porcine parvovirus 5 isolate PPV5_VIRES_FJ01_C1 replicase and capsid protein genes complete cds.	5216
	Porcine parvovirus 5	MK378291	Porcine parvovirus 5 isolate PPV5_VIRES_AH01_C1 replicase and capsid protein genes complete cds.	5340
	Porcine parvovirus 6	MG760726	Porcine parvovirus 6 strain FJ2017 complete genome.	6123
	Porcine parvovirus 6	MH558679	Porcine parvovirus 6 isolate 3456/2012 complete genome.	6144
	Porcine parvovirus 6	MK378399	Porcine parvovirus 6 isolate PPV6_VIRES_SX02_C1 nonstructural protein and capsid protein genes complete cds.	5884
	Porcine parvovirus 6	MK378396	Porcine parvovirus 6 isolate PPV6_VIRES_SH01_C1 nonstructural protein and capsid protein genes complete cds.	6052
	Porcine parvovirus 6	MK378392	Porcine parvovirus 6 isolate PPV6_VIRES_SC02_C1 nonstructural protein and capsid protein genes complete cds.	6231
	Porcine parvovirus 6	MK378389	Porcine parvovirus 6 isolate PPV6_VIRES_NX01_C1 nonstructural protein and capsid protein genes complete cds.	6091
	Porcine parvovirus 6	MK378388	Porcine parvovirus 6 isolate PPV6_VIRES_NM02_C1 nonstructural protein and capsid protein genes complete cds.	6193
	Porcine parvovirus 6	MK378387	Porcine parvovirus 6 isolate PPV6_VIRES_NM01_C1 nonstructural protein and capsid protein genes complete cds.	5989
	Porcine parvovirus 6	MK378386	Porcine parvovirus 6 isolate PPV6_VIRES_LN02_C1 nonstructural protein and capsid protein genes complete cds.	5991
	Porcine parvovirus 6	MK378381	Porcine parvovirus 6 isolate PPV6_VIRES_JS01_C1 nonstructural protein and capsid protein genes complete cds.	6130
	Porcine parvovirus 6	MK378377	Porcine parvovirus 6 isolate PPV6_VIRES_HuN02_C1 nonstructural protein and capsid protein genes complete cds.	5938
	Porcine parvovirus 6	MK378376	Porcine parvovirus 6 isolate PPV6_VIRES_HuN01_C1 nonstructural protein and capsid protein genes complete cds.	5928
	Porcine parvovirus 6	MK378373	Porcine parvovirus 6 isolate PPV6_VIRES_HLJ01_C1 nonstructural protein and capsid protein genes complete cds.	5822
	Porcine parvovirus 6	MK378372	Porcine parvovirus 6 isolate PPV6_VIRES_HeN01_C1 nonstructural protein and capsid protein genes complete cds.	5897
	Porcine parvovirus 6	MK378371	Porcine parvovirus 6 isolate PPV6_VIRES_HeB04_C1 nonstructural protein and capsid protein genes complete cds.	6122
	Porcine parvovirus 6	MK378369	Porcine parvovirus 6 isolate PPV6_VIRES_HeB02_C1 nonstructural protein and capsid protein genes complete cds.	6061
	Porcine parvovirus 6	MK378368	Porcine parvovirus 6 isolate PPV6_VIRES_HeB01_C1 nonstructural protein and capsid protein genes complete cds.	6046
	Porcine parvovirus 6	MK378367	Porcine parvovirus 6 isolate PPV6_VIRES_GZ04_C1 nonstructural protein and capsid protein genes complete cds.	5843
	Porcine parvovirus 6	MK378366	Porcine parvovirus 6 isolate PPV6_VIRES_GZ03_C1 nonstructural protein and capsid protein genes complete cds.	6245
	Porcine parvovirus 6	MK378365	Porcine parvovirus 6 isolate PPV6_VIRES_GZ02_C1 nonstructural protein and capsid protein genes complete cds.	6176
	Porcine parvovirus 6	MK378364	Porcine parvovirus 6 isolate PPV6_VIRES_GZ01_C1 nonstructural protein and capsid protein genes complete cds.	6080
	Porcine parvovirus 6	MK378361	Porcine parvovirus 6 isolate PPV6_VIRES_GX04_C1 nonstructural protein and capsid protein genes complete cds.	6081
	Porcine parvovirus 6	MK378360	Porcine parvovirus 6 isolate PPV6_VIRES_GX03_C1 nonstructural protein and capsid protein genes complete cds.	6011
	Porcine parvovirus 6	MK378356	Porcine parvovirus 6 isolate PPV6_VIRES_GD03_C1 nonstructural protein and capsid protein genes complete cds.	6081
	Porcine parvovirus 6	MK378355	Porcine parvovirus 6 isolate PPV6_VIRES_GD02_C1 nonstructural protein and capsid protein genes complete cds.	6051
	Porcine parvovirus 6	MK378352	Porcine parvovirus 6 isolate PPV6_VIRES_CQ01_C1 nonstructural protein and capsid protein genes complete cds.	6108
	Porcine parvovirus 6	MK378351	Porcine parvovirus 6 isolate PPV6_VIRES_BJ01_C1 nonstructural protein and capsid protein genes complete cds.	6121
	Porcine parvovirus 6	MK378350	Porcine parvovirus 6 isolate PPV6_VIRES_AH01_C1 nonstructural protein and capsid protein genes complete cds.	6110
	Porcine parvovirus 6	MH820262	Porcine parvovirus 6 isolate SK-CA-2018 nonstructural protein and capsid protein genes complete cds.	6130
	Porcine parvovirus 7	NC_040562	Porcine parvovirus 7 isolate GX49 complete genome.	3999
	Porcine parvovirus 7	MH817777	Porcine parvovirus 7 isolate N133 REP (NS1) and capsid protein (CP) genes	3446
	Porcine parvovirus 7	MH817776	Porcine parvovirus 7 isolate N141 REP (NS1) and capsid protein (CP) genes	3446
	Porcine parvovirus 7	MK484102	Porcine parvovirus 7 strain PPV7/China/AHhf complete genome.	3999
	Porcine parvovirus 7	MK484101	Porcine parvovirus 7 strain PPV7/China/AHmas complete genome.	3999
	Porcine parvovirus 7	MK484100	Porcine parvovirus 7 strain PPV7/China/AHbz complete genome.	3999
	Porcine parvovirus 7	MK378411	Porcine parvovirus 7 isolate PPV7_VIRES_GZ02_C1 nonstructural protein and capsid protein genes complete cds.	4036
	Porcine parvovirus 7	MG902949	Porcine parvovirus 7 strain 37 complete genome.	4013
	Porcine parvovirus 7	MG543472	Porcine parvovirus 7 isolate GX50 complete genome.	3999
	Porcine parvovirus 7	MG543471	Porcine parvovirus 7 isolate GX49 complete genome.	3999
	Porcine parvovirus 7	MG543470	Porcine parvovirus 7 isolate GX47 complete genome.	3984
	Porcine parvovirus 7	MG543469	Porcine parvovirus 7 isolate GX48 complete genome.	3999
	Porcine parvovirus 7	MG543468	Porcine parvovirus 7 isolate GX45 complete genome.	3999
	Porcine parvovirus 7	MG543467	Porcine parvovirus 7 isolate GX44 complete genome.	3987
	Porcine parvovirus 7	MG543466	Porcine parvovirus 7 isolate GX35 complete genome.	3999
	Porcine parvovirus 7	MG543465	Porcine parvovirus 7 isolate GX34 complete genome.	3999
	Porcine parvovirus 7	MG543464	Porcine parvovirus 7 isolate GX32 complete genome.	3999
	Porcine parvovirus 7	MG543463	Porcine parvovirus 7 isolate GX31 complete genome.	3999
	Porcine parvovirus 7	MG543462	Porcine parvovirus 7 isolate GX30 complete genome.	3999
	Porcine parvovirus 7	MG543461	Porcine parvovirus 7 isolate GX29 complete genome.	3999
	Porcine parvovirus 7	MG543460	Porcine parvovirus 7 isolate GX28 complete genome.	3987
	Porcine parvovirus 7	MG543459	Porcine parvovirus 7 isolate GX6 complete genome.	3999
	Porcine parvovirus 7	MG543458	Porcine parvovirus 7 isolate GX5 complete genome.	3999
	Porcine parvovirus 7	MG543457	Porcine parvovirus 7 isolate GX3 complete genome.	3999
	Porcine parvovirus 7	MG543456	Porcine parvovirus 7 isolate GX2 complete genome.	3999
	Porcine parvovirus 7	MG696112	Porcine parvovirus 7 strain FJLY2017 NS1 and capsid protein genes complete cds.	3588
	Porcine parvovirus 7	MG696111	Porcine parvovirus 7 strain FJFZ2017 NS1 and capsid protein genes complete cds.	3588
	Porcine parvovirus 7	KY996758	Porcine parvovirus 7 isolate GD-2014-3 NS1 (REP) and capsid (CP) genes complete cds.	3437
	Porcine parvovirus 7	KY996757	Porcine parvovirus 7 isolate GD-2014-2 NS1 (REP) and capsid (CP) genes complete cds.	3437
	Porcine parvovirus 7	KY996756	Porcine parvovirus 7 isolate GD-2014-1 NS1 (REP) and capsid (CP) genes complete cds.	3446
