# Supplementary material for: Evaluation of a multiplex PCR method for the detection of porcine parvovirus types 1 through 7 using various field samples
Source: PLoS One. 2021 Jan 28;16(1):e0245699. doi: 10.1371/journal.pone.0245699 (PMC7842984; doi:10.1371/journal.pone.0245699)
Supplement: S2 Table — (XLSX) [file pone.0245699.s004.xlsx]

## Sheet: Sheet2
	Primer name	Nucleotide sequence (5' - 3')	Target
	PPV-F	CACAGAAGCAACAGCAATTAGG	VP2
	PPV-R	CTAGCTCTTGTGAAGATGTGG
	PPV2-DF	TACTGAGCCCTAAGACTGACTACAAGC	VP2
	PPV2-DR	GTTTGTCTCGTTGTTCGTCTGATG
	PPV3DF	GCAGTCTGCGCTTAACTT	VP1
	PPV3DR	CTGCTTCATCCACTGGTC
	PPV4 forward	TATGTGGGCTGGGCAAGGAATGTC	VP2
	PPV4 reverse	GTTGCGGAATGCTATCAGGCTCTT
	PV5F4180	GTTTTGAGGATACACATTACGAGC	VP2
	PV5R4625	GACAATCCAGGGAACGAGGTAAC
	PPV6-F	ATACGCATCCAATACCCAAT	VP2
	PPV6-R	TACTGACATTAGGAGGACCC
	PPV7-3434-F	CCTCCATCAGCAGCGACCAGT	VP2
	PPV7-3654-R	ACCAGGGTTCCGTTTTCGTCT
